# Supplementary material for: DNA Barcode Gap Analysis for Multiple Marker Genes for Phytoplankton Species Biodiversity in Mediterranean Aquatic Ecosystems
Source: Biology (Basel). 2022 Aug 27;11(9):1277. doi: 10.3390/biology11091277 (PMC9495960; doi:10.3390/biology11091277)
Supplement: Supplementary file 1 [file biology-11-01277-s001.zip]

Archive with 2 entries (2 files):
- Supplementary_tables_S1-S9.pdf
- Supplementar_tables_S10-S12.xlsx
