# Supplementary material for: DNA Barcode Gap Analysis for Multiple Marker Genes for Phytoplankton Species Biodiversity in Mediterranean Aquatic Ecosystems
Source: Biology (Basel). 2022 Aug 27;11(9):1277. doi: 10.3390/biology11091277 (PMC9495960; doi:10.3390/biology11091277)
Supplement: Supplementary file 1 [file biology-11-01277-s001.zip › Supplementar_tables_S10-S12.xlsx]

## Sheet: Supplementary Table S10
Supplementary Table S10. Delimitation analysis results of transitional water species for markers 18S,16S and COI. Analysis was conducted under Bayesian Poisson Tree Processes model (bPTP) with 100000 MCMC generation, 100 thinning and 0.1 burn-in. The reported numbers are Bayesian support values indicating posterior probabilities of the taxa forming one species.
Phylum	Order	Family	Species	18S bPTP	16S bPTP	COI bPTP
Myzozoa	Gymnodiniales	Gymnodiniaceae	Akashiwo sanguinea	0.958	N/A	0.576
Myzozoa	Gonyaulacales	Ostreopsidaceae	Alexandrium affine	0.461	N/A	0.506 with Alexandrium minutum
Myzozoa	Gonyaulacales	Ostreopsidaceae	Alexandrium minutum	0.461	N/A	0.506 with Alexandrium affine
Myzozoa	Amphidiniales	Amphidiniaceae	Amphidinium carterae	0.468	N/A	0.464 with Scrippsiella trochoidea
Bacillariophyta	Naviculales	Amphipleuraceae	Amphiprora alata	0.837	0.406	0.997
Bacillariophyta	Thalassiophysales	Catenulaceae	Amphora coffeaeformis	0.35	N/A	N/A
Bacillariophyta	Thalassiophysales	Catenulaceae	Amphora ovalis	0.525 with Toxarium undulatum	0.406	N/A
Bacillariophyta	Fragilariales	Fragilariaceae	Asterionellopsis glacialis	0.159 with Diatoma vulgaris, Nitzschia sigmoidea	0.514	0.997
Bacillariophyta	Bacillariales	Bacillariaceae	Bacillaria paxillifer	0.473	0.262	0.443
Bacillariophyta	Hemiaulales	Hemiaulaceae	Cerataulina pelagica	0.216 with Chaetoceros socialis, Chaetoceros wighamii	N/A	N/A
Myzozoa	Gonyaulacales	Ceratiaceae	Ceratium furca	0.260 with Ceratium fusus	N/A	N/A
Myzozoa	Gonyaulacales	Ceratiaceae	Ceratium fusus	0.260 with Ceratium furca	N/A	N/A
Bacillariophyta	Chaetocerotanae incertae sedis	Chaetocerotaceae	Chaetoceros constrictus	0.385	N/A	N/A
Bacillariophyta	Chaetocerotanae incertae sedis	Chaetocerotaceae	Chaetoceros curvisetus	0.255 with Chaetoceros debilis, Chaetoceros tortissimus	N/A	N/A
Bacillariophyta	Chaetocerotanae incertae sedis	Chaetocerotaceae	Chaetoceros debilis	0.255 with Chaetoceros curvisetus, Chaetoceros tortissimus	N/A	N/A
Bacillariophyta	Chaetocerotanae incertae sedis	Chaetocerotaceae	Chaetoceros decipiens	0.385	N/A	0.297
Bacillariophyta	Chaetocerotanae incertae sedis	Chaetocerotaceae	Chaetoceros socialis	0.216 with Chaetoceros wighamii, Ceratulina pelagica	0.997	0.504
Bacillariophyta	Chaetocerotanae incertae sedis	Chaetocerotaceae	Chaetoceros tenuissimus	0.657	N/A	N/A
Bacillariophyta	Chaetocerotanae incertae sedis	Chaetocerotaceae	Chaetoceros tortissimus	0.255 with Chaetoceros curvisetus, Chaetoceros debilis	N/A	0.504
Bacillariophyta	Chaetocerotanae incertae sedis	Chaetocerotaceae	Chaetoceros wighamii	0.216 with Chaetoceros socialis, Ceratulina pelagica	N/A	N/A
Cyanobacteria	Chroococcales	Chroococcaceae	Chroococcus turgidus	0.516	1	N/A
Bacillariophyta	Achnanthales	Cocconeidaceae	Cocconeis placentula	1	N/A	N/A
Chlorophyta	Sphaeropleales	Scenedesmaceae	Coelastrum microporum	0.6	N/A	N/A
Bacillariophyta	Coscinodiscales	Coscinodiscaceae	Coscinodiscus granii	0.668	N/A	N/A
Bacillariophyta	Stephanodiscales	Stephanodiscaceae	Cyclotella meneghiniana	N/A	0.336 with Skeletonema costatum	N/A
Bacillariophyta	Bacillariales	Bacillariaceae	Cylindrotheca closterium	0.401	0.262	0.999
Bacillariophyta	Bacillariales	Bacillariaceae	Cylindrotheca fusiformis	0.245 with Skeletonema costatum	N/A	0.999
Bacillariophyta	Rhizosoleniales	Rhizosoleniaceae	Dactylosolen blavyanus	0.935	N/A	N/A
Bacillariophyta	Fragilariales	Fragilariaceae	Diatoma vulgaris	0.159 with Asterionellopsis glacialis, Nitzschia sigmoidea	0.475	N/A
Ochrophyta	Dictyochales	Dictyochacea	Dictyocha fibula	1	N/A	N/A
Myzozoa	Dinophysiales	Dinophysaceae	Dinophysis sacculus	N/A	N/A	0.493 with Lingulodinium polyedrum
Myzozoa	Peridiniales	Protoperidiniaceae	Diplopsalis lenticula	0.265	N/A	N/A
Cercozoa	Ebriales	Ebriaceae	Ebria tripartita	1	N/A	N/A
Bacillariophyta	Rhopalodiales	Rhopalodiaceae	Epithemia sorex	0.709	N/A	N/A
Euglenozoa	Euglenida	Euglenaceae	Euglena acus	0.181 with Euglena deses	N/A	N/A
Euglenozoa	Euglenida	Euglenaceae	Euglena deses	0.181 with Euglena acus	0.514	0.618
Euglenozoa	Eutreptiida	Eutreptiaceae	Eutreptiella marina	N/A	0.514	N/A
Bacillariophyta	Fragilariales	Fragilariaceae	Fragilaria crotonensis	0.764	0.36	N/A
Myzozoa	Gonyaulacales	Gonyaulacaceae	Gonyaulax polygramma	0.242 with Gonyaulax spinifera	N/A	N/A
Myzozoa	Gonyaulacales	Gonyaulacaceae	Gonyaulax spinifera	0.242 with Gonyaulax polygramma	N/A	0.569
Bacillariophyta	Striatellales	Striatellaceae	Grammatophora marina	1	N/A	0.593
Bacillariophyta	Rhizosoleniales	Rhizosoleniaceae	Guinardia striata	0.337	0.321	0.999
Myzozoa	Gymnodiniales	Gymnodiniaceae	Gymnodinium catenatum	0.976	N/A	0.289
Myzozoa	Gymnodiniales	Gyrodiniaceae	Gyrodinium fusiforme	0.504 with Scrippsiella trochoidea	N/A	N/A
Myzozoa	Peridiniales	Heterocapsaceae	Heterocapsa niei	0.488	N/A	N/A
Myzozoa	Peridiniales	Heterocapsaceae	Heterocapsa rotundata	0.488	N/A	N/A
Bacillariophyta	Leptocylindrales	Leptocylindraceae	Leptocylindrus danicus	0.332 with Synedra ulna	0.637	0.297
Bacillariophyta	Leptocylindrales	Leptocylindraceae	Leptocylindrus minimus	0.966	N/A	N/A
Cryptophyta	Katablephariales	Katablepharidaceae	Leucocryptos marina	0.657	N/A	N/A
Bacillariophyta	Licmophorales	Licmophoraceae	Licmophora flabellata	0.35	N/A	N/A
Bacillariophyta	Licmophorales	Licmophoraceae	Licmophora gracilis	1	N/A	N/A
Myzozoa	Gonyaulacales	Gonyaulacaceae	Lingulodinium polyedrum	0.537	N/A	0.493 with Dinophysis sacculus
Bacillariophyta	Melosirales	Melosiraceae	Melosira moniliformis	N/A	N/A	N/A
Cyanobacteria	Synechococcales	Merismopediaceae	Merismopedia tenuissima	N/A	1	N/A
Myzozoa	Prorocentrales	Prorocentraceae	Mesoporos perforatus	0.999	N/A	0.999
Cyanobacteria	Chroococcales	Microcystaceae	Microcystis aeruginosa	N/A	0.501	0.993
Cyanobacteria	Chroococcales	Microcystaceae	Microcystis botrys	N/A	0.501	N/A
Chlorophyta	Chlorellales	Oocystaceae	Nephrocytium agardhianum	0.204	N/A	N/A
Bacillariophyta	Bacillariales	Bacillariaceae	Nitzschia linearis	0.656	N/A	N/A
Bacillariophyta	Bacillariales	Bacillariaceae	Nitzschia longissima	0.748	N/A	0.518 with Pseudo-nitzschia delicatissima
Bacillariophyta	Bacillariales	Bacillariaceae	Nitzschia sigma	0.489	N/A	N/A
Bacillariophyta	Bacillariales	Bacillariaceae	Nitzschia sigmoidea	0.159 with Asterionellopsis glacialis, Diatoma vulgaris	N/A	N/A
Cyanobacteria	Oscillatoriales	Oscillatoriaceae	Oscillatoria limosa	N/A	1	N/A
Cyanobacteria	Oscillatoriales	Oscillatoriaceae	Oscillatoria princeps	N/A	1	N/A
Myzozoa	Oxyrrhinales	Oxyrrhinaceae	Oxyrrhis marina	0.521	N/A	N/A
Bacillariophyta	Paraliales	Paraliaceae	Paralia sulcata	0.509	0.645	N/A
Chlorophyta	Chlorellales	Hydrodictyaceae	Pediastrum simplex	N/A	1	N/A
Euglenozoa	Euglenida	Phacidae	Phacus longicauda	0.354	N/A	N/A
Haptophyta	Phaeocystales	Phaeocystaceae	Phaeocystis pouchetii	0.341	N/A	N/A
Myzozoa	Gymnodiniales	Polykrikaceae	Polykrikos kofoidi	0.468	N/A	N/A
Bacillariophyta	Rhizosoleniales	Rhizosoleniaceae	Proboscia alata	1	0.506	N/A
Myzozoa	Prorocentrales	Prorocentraceae	Prorocentrum compressum	0.802	N/A	0.802
Myzozoa	Prorocentrales	Prorocentraceae	Prorocentrum lima	1	N/A	0.302
Myzozoa	Prorocentrales	Prorocentraceae	Prorocentrum mexicanum	1	N/A	0.289
Myzozoa	Prorocentrales	Prorocentraceae	Prorocentrum micans	1	N/A	0.218 with Prorocentrum triestinum
Myzozoa	Prorocentrales	Prorocentraceae	Prorocentrum minimum	1	N/A	0.423
Myzozoa	Prorocentrales	Prorocentraceae	Prorocentrum triestinum	1	N/A	0.218 with Prorocentrum micans
Myzozoa	Peridiniales	Protoperidiniaceae	Protoperidinium divergens	0.764	N/A	N/A
Myzozoa	Peridiniales	Protoperidiniaceae	Protoperidinium minutum	0.265	N/A	N/A
Bacillariophyta	Bacillariales	Bacillariaceae	Pseudonitzschia delicatissima	0.242	0.973	0.518 with Nitzschia longissima
Bacillariophyta	Bacillariales	Bacillariaceae	Pseudonitzschia pungens	0.242	N/A	N/A
Bacillariophyta	Rhizosoleniales	Rhizosoleniaceae	Rhizosolenia imbricata	0.337	N/A	N/A
Chlorophyta	Sphaeropleales	Scenedesmaceae	Scenedesmus acuminatus	0.796	N/A	N/A
Chlorophyta	Sphaeropleales	Scenedesmaceae	Scenedesmus armatus	0.567	N/A	N/A
Chlorophyta	Sphaeropleales	Scenedesmaceae	Scenedesmus bijugatus	N/A	N/A	N/A
Chlorophyta	Sphaeropleales	Scenedesmaceae	Scenedesmus quadricauda	0.746	0.506	N/A
Myzozoa	Peridiniales	Peridiniaceae	Scrippsiella trochoidea	0.504 with Gyrodinium fusiforme	N/A	0.464 with Amphidinium carterae
Bacillariophyta	Thalassiosirales	Skeletonemaceae	Skeletonema costatum	0.245 with Cylindrotheca fusiformis	0.336 with Cyclotella meneghiniana	0.302
Bacillariophyta	Striatellales	Striatellaceae	Striatella unipunctata	0.313	N/A	N/A
Bacillariophyta	Fragilariales	Fragilariaceae	Synedra acus	0.651	0.36	0.999
Bacillariophyta	Fragilariales	Fragilariaceae	Synedra ulna	0.332 with Leptocylindrus danicus	N/A	N/A
Haptophyta	Syracosphaerales	Rhabdosphaeraceae	Syracosphaera pulchra	0.341	0.998	N/A
Bacillariophyta	Tabellariales	Tabellariaceae	Tabellaria fenestrata	N/A	0.475	N/A
Chlorophyta	Sphaeropleales	Hydrodictyaceae	Tetraedron minimum	0.204	N/A	N/A
Bacillariophyta	Thalassionematales	Thalassionemataceae	Thalassionema nitzschioides	0.643	0.678	0.996
Bacillariophyta	Thalassiosirales	Skeletonemaceae	Thalassiosira pseudonana	0.313	0.321	0.443
Bacillariophyta	Thalassionematales	Thalassionemataceae	Thalassiothrix longissima	1	N/A	N/A
Bacillariophyta	Toxariales	Toxariaceae	Toxarium undulatum	0.525 with Amphora ovalis	N/A	N/A

## Sheet: Supplementary Table S11
Supplementary Table S11. Delimitation analysis results of lake species for markers 18s and 16s. Analysis was conducted under Bayesian Poisson Tree Processes model (bPTP) with 100000 MCMC generation, 100 thinning and 0.1 burn-in. The reported numbers are Bayesian support values indicating posterior probabilities of the taxa forming one species.
Phylum	Order	Family	Species	18S bPTP	16S bPTP
Bacillariophyta	Thalassiophysales	Catenulaceae	Amphora ovalis	0.346	0.958
Bacillariophyta	Fragilariales	Fragilariaceae	Asterionella formosa	0.254	0.973
Bacillariophyta	Aulacoseirales	Aulacoseiraceae	Aulacoseira granulata	0.6	0.88
Bacillariophyta	Bacillariales	Bacillariaceae	Bacillaria paxillifera	0.499	N/A
Bacillariophyta	Stephanodiscales	Stephanodiscaceae	Cyclotella meneghiniana	N/A	0.911
Bacillariophyta	Fragilariales	Fragilariaceae	Diatoma vulgaris	0.376	0.981
Bacillariophyta	Fragilariales	Fragilariaceae	Fragilaria crotonensis	0.131	0.482 with Thalassionema nitzschioides
Bacillariophyta	Bacillariales	Bacillariaceae	Nitzschia acicularis	0.751	N/A
Bacillariophyta	Striatellales	Striatellaceae	Nitzschia sigmoidea	0.292 with Ceratium hirundinella	N/A
Bacillariophyta	Naviculales	Stauroneidaceae	Stauroneis anceps	0.346	N/A
Bacillariophyta	Thalassionematales	Thalassionemataceae	Thalassionema nitzschiodes	0.622	0.482 with Fragilaria crotonensis
Bacillariophyta	Licmophorales	Ulnariaceae	Ulnaria acus	0.131	N/A
Charophyta	Desmidiales	Closteriaceae	Closterium acerosum	0.745	N/A
Charophyta	Desmidiales	Desmidiaceae	Cosmarium laeve	0.245 with Staurastrum tetracerum	N/A
Charophyta	Desmidiales	Desmidiaceae	Staurastrum paradoxum	0.479	N/A
Charophyta	Desmidiales	Desmidiaceae	Staurastrum tetracerum	0.245 with Cosmarium laeve	N/A
Chlorophyta	Sphaeropleales	Selenastraceae	Ankistrodesmus falcatus	0.644	0.282 with Monoraphidium contortum
Chlorophyta	Sphaeropleales	Scenedesmaceae	Coelastrum microporum	1	N/A
Chlorophyta	Sphaeropleales	Scenedesmaceae	Coelastrum sphaericum	1	N/A
Chlorophyta	Sphaeropleales	Selenastraceae	Kirchneriella contorta	0.431	N/A
Chlorophyta	Sphaeropleales	Selenastraceae	Kirchneriella obesa	0.244	N/A
Chlorophyta	Sphaeropleales	Selenastraceae	Monoraphidium contortum	0.224	0.282 with Ankistrodesmus falcatus
Chlorophyta	Chlorellales	Oocystaceae	Oocystis lacustris	0.293 with Schroederia setigera	0.815
Chlorophyta	Chlorellales	Oocystaceae	Oocystis marssonii	1	N/A
Chlorophyta	Chlorellales	Hydrodictyaceae	Pediastrum boryanum	1	N/A
Chlorophyta	Chlorellales	Hydrodictyaceae	Pediastrum duplex	1	N/A
Chlorophyta	Chlorellales	Hydrodictyaceae	Pediastrum simplex	1	0.281 with Scenedesmus obliquus
Chlorophyta	Chlorellales	Hydrodictyaceae	Pediastrum tetras	1	N/A
Chlorophyta	Sphaeropleales	Scenedesmaceae	Scenedesmus acuminatus	1	N/A
Chlorophyta	Sphaeropleales	Scenedesmaceae	Scenedesmus arcuatus	0.578	N/A
Chlorophyta	Sphaeropleales	Scenedesmaceae	Scenedesmus communis	0.689	N/A
Chlorophyta	Sphaeropleales	Scenedesmaceae	Scenedesmus obliquus	0.919	0.281 with Pediastrum simplex
Chlorophyta	Sphaeropleales	Schroederiaceae	Schroederia setigera	0.293 with Oocystic lacustris	0.671
Chlorophyta	Sphaeropleales	Hydrodictyaceae	Tetraedron minimum	1	N/A
Chlorophyta	Sphaeropleales	Scenedesmaceae	Tetrastrum staurogeniaeforme	1	N/A
Chlorophyta	Sphaeropleales	Treubariaceae	Treubaria schmidley	0.358	N/A
Chlorophyta	Sphaeropleales	Treubariaceae	Treubaria triappendiculata	0.358	N/A
Cryptophyta	Pyrenomonadales	Pyrenomonadaceae	Rhodomonas lens	0.618	0.84
Cyanobacteria	Chroococcales	Chroococcaceae	Chroococcus aphanocapsoides	N/A	0.485
Cyanobacteria	Chroococcales	Chroococcaceae	Chroococcus minor	N/A	0.635
Cyanobacteria	Chroococcales	Microcystaceae	Microcystis aeruginosa	N/A	0.174
Cyanobacteria	Chroococcales	Microcystaceae	Microcystis botrys	N/A	0.174
Cyanobacteria	Oscillatoriales	Microcoleaceae	Planktothrix rubescens	N/A	0.329
Euglenozoa	Euglenida	Phacidae	Phacus longicauda	0.471 with Phacus triqueter	N/A
Euglenozoa	Euglenida	Phacidae	Phacus triqueter	0.471 with Phacus longicauda	0.857
Myzozoa	Gonyaulacales	Ceratiaceae	Ceratium hirundinella	0.292 with Nitzschia sigmoidea	N/A
Ochrophyta	Chromulinales	Dinobryaceae	Dinobryon divergens	0.931	N/A

## Sheet: Supplementary Table S12
				Supplementary Table S12 Delimitation analysis results of coastal-marine species for markers 18s,16s and COI.Analysis was conducted under Bayesian Poisson Tree Processes model (bPTP) with 100000 MCMC generation, 100 thinning and 0.1 burn-in.The reported numbers are Bayesian support values indicating posterior probabilities of the taxa forming one species.
Phylum	Order	Family	Species	18S bPTP	16S bPTP	COI bPTP
Bacillariophyta	Achnanthales	Achanthaceae	Achanthes brevipes	0.466 with Bacillaria paxillifer	0.65	N/A
Bacillariophyta	Thalassiophysales	Catenulaceae	Amphora ovalis	1	0.647	N/A
Bacillariophyta	Fragilariales	Fragilariaceae	Asterionella formosa	1	0.505 with Tabellaria fenestrata	N/A
Bacillariophyta	Fragilariales	Fragilariaceae	Asterionellopsis glacialis	1	0.271 with Haslea wawrikae	0.484
Bacillariophyta	Bacillariales	Bacillariaceae	Bacillaria paxillifer	0.466 with Achanthes brevipes	0.251 with Cylindrotheca closterium	0.499
Bacillariophyta	Chaetocerotanae incertae sedis	Chaetocerotaceae	Bacteriastrum hyalinum	1	0.468	0.524
Bacillariophyta	Fragilariales	Fragilariaceae	Centronella reichelti	1	N/A	N/A
Bacillariophyta	Hemiaulales	Hemiaulaceae	Cerataulina pelagica	0.464	N/A	N/A
Bacillariophyta	Chaetocerotanae incertae sedis	Chaetocerotaceae	Chaetoceros affinis	0.344 with Chaetoceros diversus	N/A	N/A
Bacillariophyta	Chaetocerotanae incertae sedis	Chaetocerotaceae	Chaetoceros atlanticus	0.235 with Chaetoceros peruvianus	N/A	N/A
Bacillariophyta	Chaetocerotanae incertae sedis	Chaetocerotaceae	Chaetoceros brevis	0.674	N/A	0.524
Bacillariophyta	Chaetocerotanae incertae sedis	Chaetocerotaceae	Chaetoceros constrictus	0.826	N/A	N/A
Bacillariophyta	Chaetocerotanae incertae sedis	Chaetocerotaceae	Chaetoceros costatus	0.402 with Chaetoceros tenuissimus	N/A	0.511 with Chaetoceros curvisetus
Bacillariophyta	Chaetocerotanae incertae sedis	Chaetocerotaceae	Chaetoceros curvisetus	0.32	N/A	0.511 with Chaetoceros costatus
Bacillariophyta	Chaetocerotanae incertae sedis	Chaetocerotaceae	Chaetoceros danicus	0.739	N/A	1
Bacillariophyta	Chaetocerotanae incertae sedis	Chaetocerotaceae	Chaetoceros debilis	0.649	N/A	0.479 with Chaetoceros tenuissimus
Bacillariophyta	Chaetocerotanae incertae sedis	Chaetocerotaceae	Chaetoceros decipiens	0.353	N/A	0.344 with Chaetoceros lorenzianus
Bacillariophyta	Chaetocerotanae incertae sedis	Chaetocerotaceae	Chaetoceros didymus	0.477	N/A	N/A
Bacillariophyta	Chaetocerotanae incertae sedis	Chaetocerotaceae	Chaetoceros diversus	0.344 with Chaetoceros affinis	N/A	1
Bacillariophyta	Chaetocerotanae incertae sedis	Chaetocerotaceae	Chaetoceros lauderi	0.361	N/A	0.998
Bacillariophyta	Chaetocerotanae incertae sedis	Chaetocerotaceae	Chaetoceros lorenzianus	0.353	N/A	0.344 with Chaetoceros decipiens
Bacillariophyta	Chaetocerotanae incertae sedis	Chaetocerotaceae	Chaetoceros peruvianus	0.235 with Chaetoceros atlanticus	N/A	N/A
Bacillariophyta	Chaetocerotanae incertae sedis	Chaetocerotaceae	Chaetoceros socialis	0.387 with Chaetoceros wighamii	N/A	0.518 with Chaetoceros tortissimus
Bacillariophyta	Chaetocerotanae incertae sedis	Chaetocerotaceae	Chaetoceros tenuissimus	0.402 with Chaetoceros costatus	N/A	0.479 with Chaetoceros debilis
Bacillariophyta	Chaetocerotanae incertae sedis	Chaetocerotaceae	Chaetoceros teres	0.361	N/A	N/A
Bacillariophyta	Chaetocerotanae incertae sedis	Chaetocerotaceae	Chaetoceros tortissimus	0.32	N/A	0.518 with Chaetoceros socialis
Bacillariophyta	Chaetocerotanae incertae sedis	Chaetocerotaceae	Chaetoceros wighamii	0.387 with Chaetoceros socialis	N/A	N/A
Bacillariophyta	Climacospheniales	Climacospheniaceae	Climacosphenia moniligera	0.497	N/A	N/A
Bacillariophyta	Achnanthales	Cocconeidaceae	Cocconeis placentula	1	N/A	N/A
Bacillariophyta	Coscinodiscales	Coscinodiscaceae	Coscinodiscus radiatus	1	0.376 with Paralia sulcata	N/A
Bacillariophyta	Bacillariales	Bacillariaceae	Cylindrotheca closterium	0.505 with Cylindrotheca fusiformis	0.251 with Bacillaria paxillifer	0.264 with Cylindrotheca fusiformis
Bacillariophyta	Bacillariales	Bacillariaceae	Cylindrotheca fusiformis	0.505 with Cylindrotheca closterium	N/A	0.264 with Cylindrotheca closterium
Bacillariophyta	Rhizosoleniales	Rhizosoleniaceae	Dactyliosolen blavyanus	1	N/A	N/A
Bacillariophyta	Thalassiosirales	Skeletonemaceae	Detonula pumila	0.459	N/A	N/A
Bacillariophyta	Lithodesmiales	Lithodesmiaceae	Ditylum brightwellii	0.918	0.899	0.681
Bacillariophyta	Hemiaulales	Hemiaulaceae	Eucampia cornuta	0.464	N/A	N/A
Bacillariophyta	Fragilariales	Fragilariaceae	Fragilaria crotonensis	1	0.335	N/A
Bacillariophyta	Striatellales	Striatellaceae	Grammatophora marina	1	N/A	N/A
Bacillariophyta	Rhizosoleniales	Rhizosoleniaceae	Guinardia delicatula	1	N/A	N/A
Bacillariophyta	Rhizosoleniales	Rhizosoleniaceae	Guinardia flaccida	1	N/A	N/A
Bacillariophyta	Rhizosoleniales	Rhizosoleniaceae	Guinardia striata	1	0.230 with Rhizosolenia setigera	0.491
Bacillariophyta	naviculales	naviculaceae	Haslea wawrikae	N/A	0.271 with Asterionellopsis glacialis	N/A
Bacillariophyta	Hemiaulales	Hemiaulaceae	Hemiaulus sinensis	1	N/A	N/A
Bacillariophyta	Thalassiosirales	Lauderiaceae	Lauderia annulata	1	0.589	N/A
Bacillariophyta	Leptocylindrales	Leptocylindraceae	Leptocylindrus danicus	0.539 with Leptocylindrus minimus	0.729	1
Bacillariophyta	Leptocylindrales	Leptocylindraceae	Leptocylindrus minimus	0.539 with Leptocylindrus danicus	N/A	N/A
Bacillariophyta	Licmophorales	Licmophoraceae	Licmophora abbreviata	0.477	N/A	N/A
Bacillariophyta	Licmophorales	Licmophoraceae	Licmophora flabellata	1	N/A	N/A
Bacillariophyta	Licmophorales	Licmophoraceae	Licmophora gracilis	0.477	N/A	N/A
Bacillariophyta	Bacillariales	Bacillariaceae	Nitzschia longissima	1	N/A	0.539
Bacillariophyta	Bacillariales	Bacillariaceae	Nitzschia sigma	1	N/A	N/A
Bacillariophyta	Bacillariales	Bacillariaceae	Nitzschia sigmoidea	1	N/A	N/A
Bacillariophyta	Triceratiales	Triceratiaceae	Odontella aurita	1	0.798	N/A
Bacillariophyta	Paraliales	Paraliaceae	Paralia sulcata	1	0.376 with Coscinodiscus radiatus	N/A
Bacillariophyta	Rhizosoleniales	Rhizosoleniaceae	Proboscia alata	1	1	N/A
Bacillariophyta	Bacillariales	Bacillariaceae	Pseudo-nitzschia delicatissima	0.303	0.250 with Pseudo-nitzschia fraudulenta	N/A
Bacillariophyta	Bacillariales	Bacillariaceae	Pseudo-nitzschia fraudulenta	0.158	0.250 with Pseudo-nitzschia delicatissima	N/A
Bacillariophyta	Bacillariales	Bacillariaceae	Pseudo-nitzschia galaxiae	0.866	0.656	N/A
Bacillariophyta	Bacillariales	Bacillariaceae	Pseudo-nitzschia multistriata	0.457	1	N/A
Bacillariophyta	Bacillariales	Bacillariaceae	Pseudo-nitzschia pseudodelicatissima	0.75	0.755	0.649
Bacillariophyta	Bacillariales	Bacillariaceae	Pseudo-nitzschia pungens	0.614	N/A	N/A
Bacillariophyta	Bacillariales	Bacillariaceae	Pseudo-nitzschia seriata	0.158	0.492	N/A
Bacillariophyta	Rhizosoleniales	Rhizosoleniaceae	Pseudosolenia calcar-avis	1	N/A	N/A
Bacillariophyta	Rhizosoleniales	Rhizosoleniaceae	Rhizosolenia imbricata	1	N/A	N/A
Bacillariophyta	Rhizosoleniales	Rhizosoleniaceae	Rhizosolenia robusta	1	N/A	N/A
Bacillariophyta	Rhizosoleniales	Rhizosoleniaceae	Rhizosolenia setigera	1	0.230 with Guinardia striata	N/A
Bacillariophyta	Thalassiosirales	Skeletonemaceae	Skeletonema costatum	0.274 with Skeletonema pseudocostatum	0.289 with Skeletonema marinoi	0.484
Bacillariophyta	Thalassiosirales	Skeletonemaceae	Skeletonema marinoi	0.523	0.289 with Skeletonema costatum	0.499
Bacillariophyta	Thalassiosirales	Skeletonemaceae	Skeletonema pseudocostatum	0.274 with Skeletonema costatum	0.556	0.162
Bacillariophyta	Striatellales	Striatellaceae	Striatella unipunctata	1	N/A	N/A
Bacillariophyta	Fragilariales	Fragilariaceae	Synedra ulna	1	N/A	N/A
Bacillariophyta	Tabellariales	Tabellariaceae	Tabellaria fenestrata	N/A	0.505 with Asterionella formosa	N/A
Bacillariophyta	Thalassionematales	Thalassionemataceae	Thalassionema frauenfeldii	0.503 with Thalassionema nitzschioides	N/A	N/A
Bacillariophyta	Thalassionematales	Thalassionemataceae	Thalassionema nitzschioides	0.503 with Thalassionema frauenfeldii	0.335	0.86
Bacillariophyta	Thalassionematales	Thalassionemataceae	Thalassionema pseudonitzschioides	N/A	N/A	N/A
Bacillariophyta	Thalassiosirales	Thalassiosiraceae	Thalassiosira cfr pseudonana	0.825	1	N/A
Bacillariophyta	Thalassiosirales	Thalassiosiraceae	Thalassiosira gravida	0.238 with Thalassiosira rotula	0.305 with Thalassiosira rotula	N/A
Bacillariophyta	Thalassiosirales	Thalassiosiraceae	Thalassiosira rotula	0.238 with Thalassiosira gravida	0.305 with Thalassiosira gravida	0.319
Bacillariophyta	Thalassiosirales	Thalassiosiraceae	Thalassiosira subtilis	N/A	N/A	N/A
Bacillariophyta	Toxariales	Toxariaceae	Toxarium undulatum	0.497	N/A	N/A
Cercozoa	Ebriales	Ebriaceae	Ebria tripartita	0.677	N/A	N/A
Chlorophyta	Sphaeropleales	Selenastraceae	Monoraphidium contortum	0.486	1	N/A
Chlorophyta	Sphaeropleales	Scenedesmaceae	Scenedesmus armatus	0.486	N/A	N/A
Euglenozoa	Eutreptiida	Eutreptiaceae	Eutreptiella marina	N/A	1	N/A
Haptophyta	Isochrysidales	Noelaerhabdaceae	Emiliania huxleyi	N/A	N/A	0.162
Haptophyta	Phaeocystales	Phaeocystaceae	Phaeocystis poucheti	0.324	N/A	N/A
Haptophyta	Syracosphaerales	Syracosphaeraceae	Syracosphaera pulchra	0.324	1	N/A
Myzozoa	Gymnodiniales	Gymnodiniaceae	Akashiwo sanguinea	0.573	N/A	0.691
Myzozoa	Gonyaulacales	Ostreopsidaceae	Alexandrium minutum	0.665	N/A	0.327 with Alexandrium tamarense
Myzozoa	Gonyaulacales	Ostreopsidaceae	Alexandrium tamarense	0.337 with Coolia monotis	N/A	0.327 with Alexandrium minutum
Myzozoa	Gonyaulacales	Ceratiaceae	Ceratium furca	0.678	N/A	N/A
Myzozoa	Gonyaulacales	Ceratocoryaceae	Ceratocorys horrida	1	N/A	0.442
Myzozoa	Gonyaulacales	Ostreopsidaceae	Coolia monotis	0.337 with Alexandrium tamarense	N/A	0.625
Myzozoa	Dinophysiales	Dinophysaceae	Dinophysis acuminata	0.666	N/A	1
Myzozoa	Dinophysiales	Dinophysaceae	Dinophysis caudata	0.224 with Dinophysis ovum	N/A	N/A
Myzozoa	Dinophysiales	Dinophysaceae	Dinophysis ovum	0.224 with Dinophysis caudata	N/A	1
Myzozoa	Dinophysiales	Dinophysaceae	Dinophysis rotundata	0.462	N/A	1
Myzozoa	Dinophysiales	Dinophysaceae	Dinophysis sacculus	N/A	N/A	1
Myzozoa	Dinophysiales	Dinophysaceae	Dinophysis tripos	0.41	N/A	1
Myzozoa	Thoracosphaerales	Thoracosphaeraceae	Goniodoma polyedricum	1	N/A	N/A
Myzozoa	Gonyaulacales	Gonyaulacaceae	Gonyaulax polygramma	0.339 with Gonyaulax spinifera	N/A	N/A
Myzozoa	Gonyaulacales	Gonyaulacaceae	Gonyaulax spinifera	0.339 with Gonyaulax polygramma	N/A	1
Myzozoa	Gymnodiniales	Gymnodiniaceae	Gymnodinium catenatum	0.475	N/A	0.454
Myzozoa	Gymnodiniales	Gymnodiniaceae	Gymnodinium impudicum	0.685	N/A	0.24
Myzozoa	Gymnodiniales	Gymnodiniaceae	Gymnodinium mikimotoi	0.939	N/A	N/A
Myzozoa	Gymnodiniales	Gymnodiniaceae	Gymnodinium simplex	0.384	N/A	0.24
Myzozoa	Gymnodiniales	Gyrodiniaceae	Gyrodinium fusiforme	0.792	N/A	N/A
Myzozoa	Peridiniales	Heterocapsaceae	Heterocapsa niei	0.471	N/A	N/A
Myzozoa	Peridiniales	Heterocapsaceae	Heterocapsa triquetra	0.471	N/A	N/A
Myzozoa	Gonyaulacales	Gonyaulacaceae	Lingulodinium polyedrum	1	N/A	0.442
Myzozoa	Noctilucales	Kofoidiniaceae	Noctiluca scintillans	1	N/A	N/A
Myzozoa	Gonyaulacales	Ostreopsidaceae	Ostreopsis ovata	1	N/A	N/A
Myzozoa	Dinophysiales	Dinophysaceae	Oxyphysis oxytoxoides	0.462	N/A	N/A
Myzozoa	Peridiniales	Podolampadaceae	Podolampas elegans	0.445 with Podolampas palmipes	N/A	N/A
Myzozoa	Peridiniales	Podolampadaceae	Podolampas palmipes	0.445 with Podolampas elegans	N/A	N/A
Myzozoa	Prorocentrales	Prorocentraceae	Prorocentrum balticum	N/A	N/A	0.191
Myzozoa	Prorocentrales	Prorocentraceae	Prorocentrum dentatum	0.122 with Torodinium robustum, Torodinium teredo	N/A	0.362
Myzozoa	Prorocentrales	Prorocentraceae	Prorocentrum lima	1	N/A	1
Myzozoa	Prorocentrales	Prorocentraceae	Prorocentrum micans	0.509	N/A	0.554
Myzozoa	Prorocentrales	Prorocentraceae	Prorocentrum minimum	N/A	N/A	0.191
Myzozoa	Prorocentrales	Prorocentraceae	Prorocentrum triestinum	0.509	N/A	0.718
Myzozoa	Peridiniales	Protoperidiniaceae	Protoperidinium crassipes	0.344 with Protoperidinium divergens	N/A	N/A
Myzozoa	Peridiniales	Protoperidiniaceae	Protoperidinium depressum	1	N/A	1
Myzozoa	Peridiniales	Protoperidiniaceae	Protoperidinium divergens	0.344 with Protoperidinium crassipes	N/A	N/A
Myzozoa	Peridiniales	Protoperidiniaceae	Protoperidinium pellucidum	0.66	N/A	N/A
Myzozoa	Peridiniales	Peridiniaceae	Scrippsiella precaria	N/A	N/A	0.532 with Scrippsiella trochoidea
Myzozoa	Peridiniales	Peridiniaceae	Scrippsiella trochoidea	0.961	N/A	0.532 with Scrippsiella precaria
Myzozoa	Gymnodiniales	Gymnodiniaceae	Torodinium robustum	0.122 with Prorocentrum dentatum, Torodinium teredo	N/A	N/A
Myzozoa	Gymnodiniales	Gymnodiniaceae	Torodinium teredo	0.122 with Prorocentrum dentatum, Torodinium robustum	N/A	N/A
Ochrophyta	Dictyochales	Dictyochacea	Dictyocha fibula	0.481 with Dictyocha speculum	N/A	N/A
Ochrophyta	Dictyochales	Dictyochacea	Dictyocha speculum	0.481 with Dictyocha fibula	N/A	N/A
